# Supplementary material for: Comparison and Phylogenetic Analysis of Mitochondrial Genomes of Talpidae Animals
Source: Animals (Basel). 2023 Jan 4;13(2):186. doi: 10.3390/ani13020186 (PMC9854984; doi:10.3390/ani13020186)
Supplement: Supplementary file 1 [file animals-13-00186-s001.zip]

Archive with 4 entries (3 files):
- animals-2058892-supplementary/
- animals-2058892-supplementary/Table S3 Codons usage in the mitochondrial genome of Talpidae animals.xlsx
- animals-2058892-supplementary/Table S4  Genetic distance of Talpidae animals.xls
- animals-2058892-supplementary/~$imals-2058892-supplementaly.docx
