# Supplementary material for: Comparison and Phylogenetic Analysis of Mitochondrial Genomes of Talpidae Animals
Source: Animals (Basel). 2023 Jan 4;13(2):186. doi: 10.3390/ani13020186 (PMC9854984; doi:10.3390/ani13020186)
Supplement: Supplementary file 1 [file animals-13-00186-s001.zip › animals-2058892-supplementary/Table S3 Codons usage in the mitochondrial genome of Talpidae animals.xlsx]

## Sheet: Sheet1
UUU	Phe	1.06	113.6
UUC	Phe	0.94	100.2
UUA	Leu2	1.65	140.7
UUG	Leu2	0.25	21.1
CUU	Leu1	0.79	67.1
CUC	Leu1	0.65	55.6
CUA	Leu1	2.26	192.6
CUG	Leu1	0.41	34.6
AUU	Ile	1.23	184.9
AUC	Ile	0.77	115
AUA	Met	1.55	160.8
AUG	Met	0.45	46.7
GUU	Val	0.93	38.6
GUC	Val	0.62	25.6
GUA	Val	2.03	84.7
GUG	Val	0.43	17.7
UCU	Ser2	1.23	63.1
UCC	Ser2	0.82	42
UCA	Ser2	2.17	112
UCG	Ser2	0.24	12.3
CCU	Pro	1.13	61.7
CCC	Pro	0.85	46.6
CCA	Pro	1.85	101.4
CCG	Pro	0.16	9
ACU	Thr	1.05	78.1
ACC	Thr	0.87	65.1
ACA	Thr	1.87	139.1
ACG	Thr	0.21	15.9
GCU	Ala	0.9	46.7
GCC	Ala	1.35	70.3
GCA	Ala	84.4	1.62
GCG	Ala	0.14	7.4
UAU	Tyr	1.13	101.6
UAC	Tyr	0.87	77.6
CAU	His	0.9	65.1
CAC	His	1.1	1.66
CAA	Gln	1.66	86.4
CAG	Gln	0.34	17.6
AAU	Asn	1.07	101
AAC	Asn	0.93	87.9
AAA	Lys	1.75	97.4
AAG	Lys	0.25	13.9
GAU	Asp	0.9	30.3
GAC	Asp	1.1	36.9
GAA	Glu	1.57	64
GAG	Glu	0.43	17.4
UGU	Cys	0.98	16.4
UGC	Cys	1.02	17.1
UGA	Trp	1.61	79.6
UGG	Trp	0.39	19.1
CGU	Arg	0.7	12.7
CGC	Arg	0.66	12.1
CGA	Arg	2.17	39.2
CGG	Arg	0.47	8.5
AGU	Ser1	0.56	28.7
AGC	Ser1	0.99	50.9
GGU	Gly	0.82	38.8
GGC	Gly	0.78	37.1
GGA	Gly	1.67	79.3
GGG	Gly	0.74	35.1

## Sheet: Sheet2
	UUU(F)	UUC(F)	UUA(L)	UUG(L)	CUU(L)	CUC(L)	CUA(L)	CUG(L)	AUU(I)	AUC(I)	AUA(M)	AUG(M)	GUU(V)	GUC(V)	GUA(V)	GUG(V)	UCU(S)	UCC(S)	UCA(S)	UCG(S)	CCU(P)	CCC(P)	CCA(P)	CCG(P)	ACU(T)	ACC(T)	ACA(T)	ACG(T)	GCU(A)	GCC(A)	GCA(A)	GCG(A)	UAU(Y)	UAC(Y)	CAU(H)	CAC(H)	CAA(Q)	CAG(Q)	AAU(N)	AAC(N)	AAA(K)	AAG(K)	GAU(D)	GAC(D)	GAA(E)	GAG(E)	UGU(C)	UGC(C)	UGA(W)
S. moschatus isolate M11099	1.04	0.96	1.4	0.26	0.73	0.83	2.32	0.46	1.17	0.83	1.51	0.49	0.92	0.67	1.86	0.55	1.02	1	2.22	0.24	1.02	0.89	1.92	0.17	0.82	1.1	1.87	0.2	0.9	1.17	1.82	0.11	1.01	0.99	0.65	1.35	1.64	0.36	0.94	1.06	1.7	0.3	0.76	1.24	1.39	0.61	0.9	1.1	1.39
S. moschatus	1.04	0.99	1.33	0.29	0.72	0.85	2.47	0.34	1.13	0.87	1.48	0.52	0.94	0.63	1.88	0.55	0.99	0.85	2.39	0.18	1	0.9	1.92	0.19	0.89	1.06	1.84	0.21	0.86	1.21	1.77	0.17	1.09	0.91	0.7	1.3	1.67	0.33	0.98	1.02	1.69	0.31	0.67	1.33	1.44	0.56	1.07	0.93	1.33
P. leucura	1.01	0.99	1.18	0.36	0.68	0.79	2.33	0.66	1.06	0.94	1.43	0.57	0.87	0.8	1.6	0.73	0.9	1.14	2.2	0.2	1.19	0.8	1.75	0.26	0.87	0.94	1.94	0.25	0.58	1.65	1.65	0.29	0.87	1.13	0.89	1.11	1.65	0.35	0.94	1.06	1.73	0.27	0.73	1.27	1.45	0.55	1.14	0.86	1.49
M. robusta	1.15	0.85	2.01	0.22	0.87	0.49	2.21	0.21	1.31	0.69	1.71	0.29	0.99	0.48	2.2	0.33	1.17	0.79	2.36	0.17	1.04	0.75	2.02	0.19	1.09	0.8	1.99	0.12	1	1.24	1.68	0.08	1.2	0.8	0.98	1.02	1.76	0.24	1.1	0.9	1.68	0.32	0.94	1.06	1.68	0.32	0.9	1.1	1.69
M.wogura	1.12	0.88	1.85	0.2	0.8	0.56	2.23	0.37	1.3	0.7	1.67	0.33	0.9	0.55	2.3	0.25	1.13	0.82	2.37	0.16	1.09	0.69	2.03	0.19	1.07	0.87	1.87	0.2	0.82	1.4	1.71	0.08	0.85	0.88	0.91	1.09	1.72	0.28	1.06	0.94	1.68	0.32	0.92	1.08	1.63	0.37	0.85	1.15	1.57
T. europaea	0.98	1.02	1.3	0.22	0.59	0.63	2.67	0.58	1.21	0.79	1.51	0.49	0.8	0.54	2	0.66	1.21	0.62	2.21	0.4	0.92	0.7	2.21	0.26	1.04	0.82	1.87	0.28	0.81	1.39	1.58	0.23	1.03	0.97	0.73	1.27	1.62	0.38	0.97	1.03	1.74	0.26	0.74	1.2	1.55	0.45	1.11	0.89	1.71
T. aquitania	1.03	0.97	1.37	0.21	0.64	0.62	2.58	0.58	1.17	0.83	1.51	0.49	0.73	0.5	2.22	0.54	1.05	0.68	2.25	0.33	0.86	0.83	2.04	0.27	1.1	0.76	1.92	0.22	0.59	1.52	1.55	0.34	1	1	0.75	1.25	1.62	0.38	0.96	1.04	1.81	0.19	0.97	1.03	1.59	0.41	1.31	0.69	1.7
T. occidentalis	1.09	0.91	1.29	0.26	0.65	0.73	2.5	0.58	1.13	0.87	1.35	0.65	0.86	0.51	2.21	0.42	1.04	0.69	2.08	0.24	1.21	0.67	1.86	0.26	1.15	0.78	1.71	0.37	0.76	1.44	1.59	0.22	1	1	0.94	1.06	1.55	0.45	1.08	0.92	1.71	0.29	0.8	1.2	1.57	0.43	1.2	0.8	1.68
S. oweni	0.95	1.05	1.62	0.18	0.92	0.75	2.2	0.33	1.29	0.71	1.57	0.43	0.85	0.76	2.09	0.3	1.38	0.91	1.98	0.25	1.22	0.85	1.85	0.08	1.09	0.76	1.91	0.23	0.9	1.38	1.56	0.15	1.28	0.72	0.99	1.01	1.67	0.33	1.03	0.97	1.83	0.17	0.84	1.16	1.68	0.32	1.17	0.83	1.76
U. talpoides	1.15	0.85	1.94	0.18	0.7	0.75	2.17	0.27	1.22	0.78	1.54	0.46	1.07	0.55	2.12	0.26	1.06	0.87	2.4	0.2	1.08	0.82	2	0.09	1.13	0.99	1.76	0.13	0.77	1.5	1.6	0.13	1.27	0.73	0.93	1.07	1.66	0.34	1.17	0.83	1.81	0.19	0.98	1.02	1.67	0.33	0.77	1.23	1.63
C. cristata	0.88	1.12	2.15	0.19	0.72	0.52	2.2	0.22	1.14	0.86	1.58	0.42	1.02	0.38	2.33	0.26	1.07	0.67	2.57	0.22	1	0.92	2	0.08	0.86	0.9	2.08	0.17	0.96	1.11	1.93	0	1.3	0.7	0.88	1.12	1.8	0.2	1.16	0.84	1.82	0.18	1.11	0.89	1.72	0.28	0.96	1.04	1.66
U. andersoni	1.24	0.76	1.76	0.31	0.97	0.59	2.04	0.32	1.3	0.7	1.56	0.44	1.02	0.64	1.93	0.4	1.52	0.84	1.86	0.3	1.4	1.09	1.42	0.08	1.21	0.85	1.72	0.22	1.23	1.31	1.44	0.02	1.22	0.78	1.11	0.89	1.69	0.31	1.15	0.85	1.63	0.37	1.07	0.93	1.54	0.46	0.71	1.29	1.58
U. gracilis	1.1	0.9	1.93	0.31	1.02	0.55	1.8	0.39	1.34	0.66	1.64	0.36	0.96	0.82	1.76	0.46	1.7	0.87	1.85	0.21	1.47	1	1.49	0.04	1.18	0.87	1.79	0.17	1.21	1.27	1.45	0.06	1.27	0.73	1.14	0.86	1.56	0.44	1.21	0.79	1.83	0.17	0.97	1.03	1.46	0.54	0.73	1.27	1.68
U. soricipes	1.08	0.92	2	0.27	1.01	0.5	1.87	0.36	1.46	0.54	1.63	0.37	1.03	0.79	1.6	0.22	1.87	0.7	1.81	0.21	1.33	1.11	1.45	0.1	1.19	0.74	1.89	0.19	1.18	1.26	1.48	0.08	1.22	0.78	1.05	0.95	1.69	0.31	1.23	0.77	1.83	0.17	1.15	0.85	1.62	0.38	0.92	1.08	1.72
[truncated: 15 more columns]
