# Supplementary material for: Comparison and Phylogenetic Analysis of Mitochondrial Genomes of Talpidae Animals
Source: Animals (Basel). 2023 Jan 4;13(2):186. doi: 10.3390/ani13020186 (PMC9854984; doi:10.3390/ani13020186)
Supplement: Supplementary file 1 [file animals-13-00186-s001.zip › animals-2058892-supplementary/Table S4 Genetic distance of Talpidae animals.xls]

## Sheet: MatrixOutput
	Urotrichus_talpoides	Uropsilus_soricipes	Uropsilus_nivatus	Uropsilus_investigator	Uropsilus_gracilis	Uropsilus_dabieshanensis	Uropsilus_atronates	Uropsilus_andersoni	Uropsilus_aequodonenia	Talpa_stankovici	Talpa_romana	Talpa_occidentalis	Talpa_martinorum	Talpa_levantis	Talpa_europaea	Talpa_davidiana	Talpa_caucasica	Talpa_caeca	Talpa_aquitania	Talpa_altaica	Scaptonyx_fusicaudus	Scaptochirus_moschatus	Scapanus_townsendii	Scapanus_orarius	Scapanus_latimanus	Scapanulus_oweni	Scalopus_aquaticus	Parascaptor_leucura	Parascalops_breweri	Oreoscaptor_mizura	Neurotrichus_gibbsii	Mogera_wogura	Mogera_tokudae	Mogera_robusta	Mogera_kanoana	Mogera_insularis	Mogera_imaizumii	Mogera_hainana	Galemys_pyrenaicus	Euroscaptor_subanura	Euroscaptor_parvidens	Euroscaptor_malayana	Euroscaptor_longirostris	Euroscaptor_kuznetsovi	Euroscaptor_klossi	Dymecodon_pilirostris	Desmana_moschata	Condylura_cristata
Urotrichus_talpoides
Uropsilus_soricipes	0.237078
Uropsilus_nivatus	0.2287	0.142192
Uropsilus_investigator	0.217927	0.135225	0.0224259
Uropsilus_gracilis	0.229864	0.143272	0.000877771	0.0233249
Uropsilus_dabieshanensis	0.230239	0.113627	0.161342	0.160452	0.162396
Uropsilus_atronates	0.249906	0.108915	0.155254	0.149739	0.156301	0.138827
Uropsilus_andersoni	0.233185	0.150221	0.105156	0.105184	0.106143	0.1584	0.157012
Uropsilus_aequodonenia	0.241832	0.136397	0.11363	0.106173	0.114628	0.170585	0.161095	0.0848401
Talpa_stankovici	0.187932	0.24088	0.230592	0.221599	0.232244	0.238456	0.244248	0.228621	0.244417
Talpa_romana	0.179803	0.240767	0.233835	0.232812	0.232667	0.259982	0.255021	0.253095	0.250126	0.121162
Talpa_occidentalis	0.205612	0.243826	0.237971	0.23822	0.239145	0.264437	0.276614	0.256118	0.253095	0.107585	0.102029
Talpa_martinorum	0.196371	0.254883	0.236859	0.238143	0.236752	0.248363	0.264367	0.250474	0.261223	0.120156	0.112766	0.105197
Talpa_levantis	0.177726	0.236854	0.227629	0.219159	0.228791	0.253469	0.257537	0.244079	0.23103	0.0938121	0.10399	0.0968041	0.114235
Talpa_europaea	0.199622	0.239575	0.230194	0.230433	0.231361	0.229029	0.235872	0.23535	0.240154	0.118335	0.105163	0.0928438	0.107281	0.1083
Talpa_davidiana	0.219151	0.227884	0.229483	0.225834	0.230644	0.241947	0.254291	0.235739	0.231807	0.132798	0.134034	0.133211	0.136619	0.129677	0.14537
Talpa_caucasica	0.204519	0.246179	0.238931	0.240465	0.240107	0.235413	0.249799	0.245489	0.254052	0.138269	0.132093	0.143721	0.141951	0.127936	0.130091	0.151563
Talpa_caeca	0.190979	0.234187	0.229964	0.225142	0.231138	0.242951	0.245971	0.234969	0.233394	0.0936998	0.0977349	0.0965829	0.115423	0.0848625	0.0965109	0.141012	0.12888
Talpa_aquitania	0.202754	0.242348	0.24043	0.23301	0.241608	0.249644	0.261873	0.252025	0.242571	0.104133	0.117094	0.0783286	0.107259	0.110449	0.0957581	0.130693	0.152844	0.0997013
Talpa_altaica	0.206762	0.241672	0.226114	0.22386	0.227275	0.243969	0.244437	0.227275	0.228117	0.153957	0.1501	0.141312	0.15708	0.14626	0.153592	0.165355	0.138787	0.153879	0.156074
Scaptonyx_fusicaudus	0.252856	0.261661	0.267003	0.263084	0.268215	0.271719	0.271157	0.261458	0.263527	0.21017	0.208472	0.198718	0.222031	0.201169	0.203385	0.199505	0.204296	0.207915	0.207472	0.21478
Scaptochirus_moschatus	0.197607	0.264043	0.25059	0.24552	0.251781	0.257316	0.249799	0.258134	0.260666	0.158929	0.160211	0.178389	0.175594	0.166313	0.157199	0.175467	0.166972	0.172356	0.161962	0.186485	0.208576
Scapanus_townsendii	0.207664	0.245975	0.220699	0.223523	0.22185	0.241632	0.236202	0.248212	0.242064	0.185361	0.181624	0.199505	0.192435	0.177016	0.206863	0.188291	0.186178	0.18218	0.191334	0.203286	0.230633	0.181294
Scapanus_orarius	0.20357	0.231208	0.220699	0.221023	0.22185	0.231546	0.231309	0.230239	0.243125	0.169956	0.173154	0.193064	0.18796	0.182549	0.205203	0.18694	0.176626	0.190195	0.189749	0.192313	0.221515	0.176482	0.0484768
Scapanus_latimanus	0.202449	0.244205	0.214788	0.213685	0.215929	0.228649	0.238193	0.226957	0.240655	0.180069	0.193251	0.195563	0.18564	0.186178	0.191972	0.190584	0.183897	0.184299	0.185081	0.209299	0.220593	0.187456	0.0918031	0.0856238
Scapanulus_oweni	0.193851	0.240545	0.230337	0.228152	0.231501	0.245152	0.235986	0.230047	0.229955	0.175104	0.168297	0.176938	0.175502	0.171691	0.171426	0.185642	0.174111	0.17935	0.191211	0.203288	0.209705	0.189133	0.187456	0.188648	0.186178
Scalopus_aquaticus	0.21251	0.232075	0.23552	0.235875	0.23669	0.232021	0.23737	0.23755	0.244079	0.227306	0.21218	0.225893	0.226241	0.225893	0.223347	0.213102	0.210529	0.211771	0.221968	0.227166	0.256486	0.223813	0.1748	0.173846	0.182837	0.220811
Parascaptor_leucura	0.198511	0.25003	0.24541	0.24556	0.246597	0.259738	0.26483	0.254683	0.254807	0.155795	0.153168	0.158161	0.182013	0.168209	0.168577	0.181767	0.166946	0.161381	0.157105	0.172405	0.224082	0.145589	0.187555	0.175365	0.181556	0.186564	0.236036
Parascalops_breweri	0.190543	0.217733	0.217073	0.211231	0.218218	0.231807	0.226757	0.225868	0.22522	0.184978	0.169772	0.18517	0.183153	0.166682	0.181806	0.18216	0.172214	0.172834	0.18664	0.186782	0.201232	0.19205	0.16804	0.146347	0.164277	0.17097	0.18704	0.19586
Oreoscaptor_mizura	0.212742	0.236044	0.24602	0.234784	0.247208	0.257653	0.258518	0.266974	0.256687	0.154169	0.157137	0.147157	0.157689	0.150377	0.157589	0.171352	0.165042	0.156335	0.157533	0.169514	0.21827	0.160974	0.177503	0.170481	0.18092	0.187358	0.220261	0.133145	0.188466
Neurotrichus_gibbsii	0.193347	0.241484	0.222909	0.218263	0.224063	0.231194	0.25652	0.24077	0.243482	0.158425	0.173032	0.174293	0.176188	0.176455	0.175106	0.182981	0.179711	0.172161	0.188241	0.182549	0.224648	0.200515	0.192747	0.189133	0.197281	0.201232	0.220941	0.202157	0.19169	0.186091
Mogera_wogura	0.19696	0.238082	0.223884	0.230286	0.225041	0.25059	0.239609	0.230047	0.233935	0.159341	0.167274	0.170168	0.175223	0.152561	0.164042	0.182466	0.15862	0.166542	0.167922	0.16804	0.212861	0.154562	0.181216	0.173975	0.194359	0.182075	0.22772	0.158226	0.165537	0.153165	0.187548
Mogera_tokudae	0.193412	0.234863	0.226659	0.232049	0.227818	0.255462	0.24786	0.247272	0.248457	0.161593	0.164293	0.157846	0.164471	0.143952	0.161065	0.19023	0.160028	0.160024	0.175665	0.161178	0.204519	0.162649	0.176934	0.173154	0.185081	0.174111	0.224263	0.151117	0.170364	0.147084	0.19972	0.104396
Mogera_robusta	0.196842	0.241236	0.230239	0.235451	0.231403	0.250958	0.241183	0.238827	0.23257	0.165963	0.157734	0.176951	0.176282	0.152296	0.177865	0.196611	0.17458	0.165066	0.179468	0.174779	0.211269	0.162649	0.173154	0.170598	0.199297	0.17962	0.222555	0.155763	0.176855	0.147084	0.185081	0.0552823	0.120501
Mogera_kanoana	0.194287	0.221842	0.234352	0.230677	0.23552	0.266092	0.245605	0.240655	0.243361	0.169468	0.160305	0.168035	0.170177	0.149155	0.17367	0.18148	0.177685	0.166542	0.175039	0.171975	0.214238	0.156417	0.187456	0.186091	0.186544	0.1707	0.226144	0.16387	0.180393	0.158286	0.179274	0.130468	0.129963	0.126827
Mogera_insularis	0.188563	0.209936	0.22647	0.225362	0.227629	0.242064	0.231213	0.231403	0.230239	0.14033	0.154661	0.162282	0.15864	0.149422	0.164351	0.181584	0.172834	0.156145	0.16334	0.161365	0.214557	0.169522	0.202059	0.189749	0.189032	0.170614	0.219225	0.160204	0.182267	0.159567	0.176014	0.1239	0.126731	0.12361	0.0751459
Mogera_imaizumii	0.198187	0.238656	0.241832	0.239395	0.243011	0.253727	0.245152	0.241719	0.248334	0.151314	0.16494	0.159642	0.174048	0.160598	0.165207	0.194515	0.165712	0.153751	0.165572	0.16224	0.212861	0.150159	0.177865	0.170659	0.186178	0.189235	0.221626	0.149153	0.165682	0.145334	0.203288	0.0781297	0.107929	0.0904251	0.111253	0.10703
Mogera_hainana	0.217107	0.229419	0.235308	0.236726	0.236479	0.265941	0.240107	0.235205	0.236584	0.169798	0.170903	0.164621	0.187311	0.166526	0.179774	0.200774	0.184768	0.166647	0.178763	0.172084	0.202449	0.162149	0.220041	0.21478	0.199297	0.200288	0.221515	0.170627	0.194515	0.179555	0.20587	0.147411	0.1459	0.152844	0.0905793	0.0978623	0.126531
Galemys_pyrenaicus	0.218391	0.228457	0.235112	0.2358	0.235112	0.238275	0.237745	0.239429	0.245172	0.184379	0.196905	0.180326	0.196335	0.183307	0.185795	0.206337	0.236226	0.193262	0.201212	0.212852	0.247742	0.209728	0.226093	0.216588	0.22412	0.21798	0.234595	0.220344	0.217729	0.212001	0.2233	0.225292	0.224934	0.219005	0.180081	0.196477	0.21541	0.196477
Euroscaptor_subanura	0.213573	0.229453	0.224677	0.22859	0.225834	0.239617	0.241752	0.241752	0.253867	0.193974	0.189744	0.191524	0.207054	0.190077	0.191486	0.204838	0.200981	0.193065	0.202741	0.197281	0.239069	0.195947	0.220394	0.2301	0.218239	0.20408	0.232373	0.189273	0.203062	0.173831	0.212508	0.163953	0.172373	0.156119	0.176791	0.147484	0.173963	0.180282	0.221009
Euroscaptor_parvidens	0.209918	0.235628	0.211904	0.209608	0.213044	0.245374	0.254537	0.228791	0.231403	0.195469	0.17593	0.188454	0.198414	0.18445	0.18504	0.206351	0.189133	0.178974	0.19197	0.184354	0.226801	0.155963	0.202352	0.198363	0.193823	0.191235	0.223292	0.138077	0.189227	0.158386	0.200861	0.154844	0.155896	0.166526	0.171352	0.15361	0.16334	0.17672	0.20176	0.173444
Euroscaptor_malayana	0.206107	0.237974	0.224955	0.233886	0.226114	0.243011	0.256687	0.247525	0.247417	0.149089	0.159938	0.162716	0.15864	0.155624	0.158069	0.168214	0.164552	0.151127	0.152652	0.171352	0.211351	0.151316	0.19566	0.194083	0.175769	0.183897	0.206398	0.142058	0.175466	0.143773	0.191334	0.138626	0.144705	0.148774	0.146879	0.145842	0.145444	0.165566	0.20176	0.170894	0.1501
Euroscaptor_longirostris	0.206228	0.226084	0.218697	0.218847	0.21985	0.218774	0.243347	0.23194	0.232024	0.158929	0.161178	0.159344	0.157387	0.153432	0.144555	0.170789	0.150916	0.15007	0.148199	0.170085	0.211731	0.145669	0.174765	0.16742	0.153179	0.186358	0.203194	0.143523	0.161928	0.13935	0.182549	0.147852	0.138225	0.159366	0.161095	0.14959	0.14924	0.171651	0.195968	0.186595	0.136469	0.0780661
Euroscaptor_kuznetsovi	0.197497	0.219683	0.216477	0.217848	0.217624	0.220251	0.23472	0.233457	0.238431	0.150812	0.154398	0.148025	0.14879	0.152383	0.145754	0.165085	0.150201	0.14675	0.138199	0.159938	0.210845	0.139861	0.177016	0.167484	0.162257	0.172364	0.206755	0.132323	0.167549	0.140578	0.180447	0.127649	0.13496	0.131996	0.138225	0.13273	0.122326	0.161095	0.192461	0.17544	0.134333	0.0710518	0.0602725
Euroscaptor_klossi	0.212349	0.234187	0.2287	0.228848	0.229864	0.241498	0.24602	0.239609	0.238431	0.150694	0.164552	0.169725	0.181751	0.161365	0.168511	0.176364	0.165525	0.167313	0.154938	0.178436	0.204634	0.143054	0.177016	0.167484	0.174765	0.182891	0.216413	0.144336	0.180447	0.157582	0.186178	0.14659	0.144909	0.145334	0.15514	0.157582	0.151436	0.164384	0.208738	0.184276	0.141971	0.0913928	0.0843486	0.0884182
Dymecodon_pilirostris	0.121142	0.23842	0.238725	0.232812	0.239902	0.240107	0.256568	0.235629	0.238081	0.192321	0.175691	0.201055	0.190022	0.185354	0.196372	0.207141	0.198287	0.185491	0.212097	0.199096	0.234724	0.222703	0.193347	0.176482	0.196306	0.191751	0.199567	0.202157	0.185842	0.201169	0.207886	0.211731	0.182891	0.20296	0.198607	0.18645	0.202059	0.209597	0.22065	0.21398	0.204891	0.197982	0.190853	0.197982	0.215246
Desmana_moschata	0.23852	0.226568	0.231501	0.230478	0.231403	0.244908	0.223193	0.235413	0.231307	0.229559	0.208595	0.213478	0.202929	0.21827	0.200261	0.211269	0.222223	0.205415	0.217672	0.199505	0.246343	0.215694	0.234685	0.234461	0.243604	0.207556	0.240541	0.227042	0.212239	0.217639	0.21968	0.225123	0.22424	0.226534	0.206324	0.211158	0.230258	0.212627	0.183347	0.231522	0.222885	0.209012	0.218422	0.212743	0.208576	0.205818
Condylura_cristata	0.181294	0.195466	0.221407	0.210647	0.222555	0.219009	0.216312	0.214881	0.224751	0.199934	0.201982	0.20879	0.215614	0.19658	0.213754	0.205915	0.201529	0.205361	0.21218	0.195105	0.245152	0.19465	0.169457	0.160625	0.168904	0.194173	0.207042	0.199924	0.18645	0.194454	0.224647	0.18466	0.208472	0.190332	0.176455	0.18445	0.184823	0.202171	0.213958	0.213754	0.204296	0.191958	0.186091	0.184993	0.188206	0.195468	0.227382

## Sheet: Caption
Table. Estimates of Evolutionary Divergence between Sequences
The number of base substitutions per site from between sequences are shown. Analyses were conducted using the Kimura 2-parameter model [1]. This analysis involved 48 nucleotide sequences. Codon positions included were 1st+2nd+3rd+Noncoding. All ambiguous positions were removed for each sequence pair (pairwise deletion option). There were a total of 1141 positions in the final dataset. Evolutionar…
1. Kimura M. (1980). A simple method for estimating evolutionary rate of base substitutions through comparative studies of nucleotide sequences. Journal of Molecular Evolution 16:111-120.
2. Kumar S., Stecher G., Li M., Knyaz C., and Tamura K. (2018). MEGA X: Molecular Evolutionary Genetics Analysis across computing platforms. Molecular Biology and Evolution 35:1547-1549.
Disclaimer: Although utmost care has been taken to ensure the correctness of the caption, the caption text is provided "as is" without any warranty of any kind. Authors advise the user to carefully check the caption prior to its use for any purpose and report any errors or problems to the authors immediately (www.megasoftware.net). In no event shall the authors and their employers be liable for a…
